# Supplementary material for: Genome-Wide Characterization of VDAC Gene Family in Soybean (Glycine max L.) and In Silico Expression Profiling in Response to Drought and Salt Stress
Source: Plants (Basel). 2025 Jul 8;14(14):2101. doi: 10.3390/plants14142101 (PMC12300895; doi:10.3390/plants14142101)
Supplement: Supplementary file 1 [file plants-14-02101-s001.zip]

Archive with 1 entries (1 files):
- plants-3703052-supplementary.pdf
